# Supplementary material for: Building a locally diploid genome and transcriptome of the diatom Fragilariopsis cylindrus
Source: Sci Data. 2017 Oct 10;4:170149. doi: 10.1038/sdata.2017.149 (PMC5634323; doi:10.1038/sdata.2017.149)
Supplement: Supplementary file 1 [file sdata2017149-isa1.zip]

Archive with 5 entries (5 files):
- i_Investigation.txt
- s_study_Mock.txt
- a_WGS_Mock.txt
- a_haplotype_Mock.txt
- a_RNA_Mock.txt
