# Supplementary material for: Building a locally diploid genome and transcriptome of the diatom Fragilariopsis cylindrus
Source: Sci Data. 2017 Oct 10;4:170149. doi: 10.1038/sdata.2017.149 (PMC5634323; doi:10.1038/sdata.2017.149)
Supplement: Supplementary file 1 [file sdata2017149-isa1.zip › i_Investigation.txt]

# Investigation File generated for Scientific Data with Investigation File Authoring Tool version 0.1.0 on 07/09/2017 - This metadata file is CC0
ONTOLOGY SOURCE REFERENCE
Term Source Name	UO	NCBITAXON	BAO	ERO	OBI	EFO	SO
Term Source File	http://data.bioontology.org/ontologies/UO	http://data.bioontology.org/ontologies/NCBITAXON	http://data.bioontology.org/ontologies/BAO	http://data.bioontology.org/ontologies/ERO	http://data.bioontology.org/ontologies/OBI	http://data.bioontology.org/ontologies/EFO	http://data.bioontology.org/ontologies/SO
Term Source Version	unknown	2016AB	2.0	2013-08-02	2014-08-18	2.87	unknown
Term Source Description	Units of Measurement Ontology	National Center for Biotechnology Information (NCBI) Organismal Classification	BioAssay Ontology	Eagle-I Research Resource Ontology	Ontology for Biomedical Investigations	Experimental Factor Ontology	Sequence Types and Features Ontology
INVESTIGATION
Investigation Identifier
Investigation Title
Investigation Description
Investigation Submission Date
Investigation Public Release Date
INVESTIGATION PUBLICATIONS
Investigation PubMed ID
Investigation Publication DOI
Investigation Publication Author List
Investigation Publication Title
Investigation Publication Status
Investigation Publication Status Term Accession Number
Investigation Publication Status Term Source REF
INVESTIGATION CONTACTS
Investigation Person Last Name
Investigation Person Mid Initials
Investigation Person First Name
Investigation Person Address
Investigation Person Phone
Investigation Person Fax
Investigation Person Email
Investigation Person Affiliation
Investigation Person Roles
Investigation Person Roles Term Accession Number
Investigation Person Roles Term Source REF
STUDY
Study Identifier	10.1038/sdata.2017.149
Study Title	Building a locally diploid genome and transcriptome of the diatom Fragilariopsis cylindrus
Study Submission Date	22/05/2017
Study Public Release Date	10/10/2017
Study Description	http://www.nature.com/articles/sdata2017149#abstract
Study File Name	s_study_Mock.txt
Comment[Subject Keywords]	///;///;///;//
Comment[Manuscript Licence]	CC BY-4.0
Comment[Experimental Metadata Licence]	CC0
Comment[Supplementary Information File Name]		Supplementary Table 1	Supplementary Table 2	Supplementary Table 3
Comment[Supplementary Information File Type]	x-zip-compressed	vnd.openxmlformats-officedocument.spreadsheetml.sheet	vnd.openxmlformats-officedocument.spreadsheetml.sheet	vnd.openxmlformats-officedocument.spreadsheetml.sheet
Comment[Supplementary Information File URL]	http://www.nature.com/articles/sdata2017149#supplementary-information	http://www.nature.com/articles/sdata2017149#supplementary-information	http://www.nature.com/articles/sdata2017149#supplementary-information	http://www.nature.com/articles/sdata2017149#supplementary-information
Comment[Data Repository]	GenBank;GenBank;GenBank;GenBank;GenBank;GenBank;GenBank;GenBank;GenBank;GenBank;GenBank;GenBank;GenBank;GenBank;European Nucleotide Archive;ArrayExpress
Comment[Data Record Accession]	AC275650;AC275651;AC275652;AC275653;AC275654;AC275655;AC275656;AC275657;AC275658;AC275659;AC275660;AC275661;AC275662;AC275663;PRJEB15040;E-MTAB-5024
Comment[Data Record URI]	https://www.ncbi.nlm.nih.gov/nuccore/AC275650;https://www.ncbi.nlm.nih.gov/nuccore/AC275651;https://www.ncbi.nlm.nih.gov/nuccore/AC275652;https://www.ncbi.nlm.nih.gov/nuccore/AC275653;https://www.ncbi.nlm.nih.gov/nuccore/AC275654;https://www.ncbi.nlm.nih.gov/nuccore/AC275655;https://www.ncbi.nlm.nih.gov/nuccore/AC275656;https://www.ncbi.nlm.nih.gov/nuccore/AC275657;https://www.ncbi.nlm.nih.gov/nuccore/AC275658;https://www.ncbi.nlm.nih.gov/nuccore/AC275659;https://www.ncbi.nlm.nih.gov/nuccore/AC275660;https://www.ncbi.nlm.nih.gov/nuccore/AC275661;https://www.ncbi.nlm.nih.gov/nuccore/AC275662;https://www.ncbi.nlm.nih.gov/nuccore/AC275663;http://www.ebi.ac.uk/ena/data/view/PRJEB15040;http://www.ebi.ac.uk/arrayexpress/experiments/E-MTAB-5024/
STUDY DESIGN DESCRIPTORS
Study Design Type	haplotype map construction objective	individual genetic characteristics comparison design	growth condition intervention design
Study Design Type Term Accession Number	ERO:0100164	OBI:0001448	OBI:0000985
Study Design Type Term Source REF	ERO	OBI	OBI
STUDY PUBLICATIONS
Study PubMed ID	""
Study Publication DOI	doi:10.1038/nature20803
Study Publication Author List	""
Study Publication Title	""
Study Publication Status	published
Study Publication Status Term Accession Number	
Study Publication Status Term Source REF	
STUDY FACTORS
Study Factor Name	growth condition	biological replicate
Study Factor Type	growth condition	biological replicate
Study Factor Type Term Accession Number	http://www.ebi.ac.uk/efo/EFO_0000523	http://www.ebi.ac.uk/efo/EFO_0002091
Study Factor Type Term Source REF	EFO	EFO
STUDY ASSAYS
Study Assay Measurement Type	genome assembly	haplotype	transcription profiling assay
Study Assay Measurement Type Term Accession Number	ERO:0000609	SO:0001024	OBI:0000424
Study Assay Measurement Type Term Source REF	ERO	SO	OBI
Study Assay Technology Type	sequence assembly algorithm	DNA sequencing by synthesis	RNA sequencing
Study Assay Technology Type Term Accession Number	OBI:0001522	OBI:0000734	OBI:0001177
Study Assay Technology Type Term Source REF	OBI	OBI	OBI
Study Assay Technology Platform	""	""	""
Study Assay File Name	a_WGS_Mock.txt	a_haplotype_Mock.txt	a_RNA_Mock.txt
STUDY PROTOCOLS
Study Protocol Name	Diatom cell culture for DNA extraction for genome assembly with FALCON	Cell culture for RNA-seq experiments	RNA preparation	DNA Library preparation and PacBio sequencing	Fosmid sequencing and assembly	Genome assembly with FALCON	Annotation of the PacBio genome	Library preparation and sequencing	RNASeq read mapping
Study Protocol Type	DNA extraction	cell culture	total RNA extraction	DNA sequencing by synthesis	fosmid library	genome assembly	sequence annotation	RNA sequencing	sequence annotation algorithm
Study Protocol Type Term Accession Number	OBI:0000257	OBI:0001876	OBI:0000855	OBI:0000734	ERO:0000433	ERO:0000609	OBI:0001944	OBI:0001177	OBI:0001625
Study Protocol Type Term Source REF	OBI	OBI	OBI	OBI	ERO	ERO	OBI	OBI	OBI
Study Protocol Description									
Study Protocol URI	""	""	""	""	""	""	""	""	""
Study Protocol Version									
Study Protocol Parameters Name	""	""	""	instrument	""	""	""	instrument	""
Study Protocol Parameters Name Term Accession Number	""	""	""	""	""	""	""	""	""
Study Protocol Parameters Name Term Source REF	""	""	""	""	""	""	""	""	""
Study Protocol Components Name	""	""	""	""	""	""	""	""	""
Study Protocol Components Type	""	""	""	""	""	""	""	""	""
Study Protocol Components Type Term Accession Number	""	""	""	""	""	""	""	""	""
Study Protocol Components Type Term Source REF	""	""	""	""	""	""	""	""	""
STUDY CONTACTS
Study Person Last Name	Paajanen	Strauss	van Oosterhout	McMullan	Clark	Mock
Study Person First Name	Pirita	Jan	Cock	Mark	Matthew D.	Thomas
Study Person Mid Initials						
Study Person Email	Pirita.paajanen@jic.ac.uk	""	""	""	""	t.mock@uea.ac.uk
Study Person Phone						
Study Person Fax						
Study Person Address						
Study Person Affiliation	Department of Cell and Developmental Biology, John Innes Centre, Norwich Research Park, Norwich NR4 7UH, UK	European Molecular Biology Laboratory (EMBL) Hamburg, c/o German Electron Synchrotron (DESY), Notkestraße 85, 22607 Hamburg, Germany	School of Environmental Sciences, University of East Anglia, Norwich Research Park, Norwich NR4 7TJ, UK	Earlham Institute, Norwich Research Park, Norwich NR4 7HU, UK	School of Environmental Sciences, University of East Anglia, Norwich Research Park, Norwich NR4 7TJ, UK	School of Environmental Sciences, University of East Anglia, Norwich Research Park, Norwich NR4 7TJ, UK
Study Person Roles						
Study Person Roles Term Accession Number						
Study Person Roles Term Source REF						
Comment[Study Person ORCID]		0000-0002-6208-791X		0000-0002-0711-5666		0000-0001-9604-0362
Comment[Funder]						
Comment[FundRef ID]						
Comment[Funder Term Source REF]						
Comment[Grant Identifier]						
