# Supplementary material for: Building a locally diploid genome and transcriptome of the diatom Fragilariopsis cylindrus
Source: Sci Data. 2017 Oct 10;4:170149. doi: 10.1038/sdata.2017.149 (PMC5634323; doi:10.1038/sdata.2017.149)
Supplement: Supplementary file 1 [file sdata2017149-isa1.zip › s_study_Mock.txt]

Source Name	Characteristics[latitude]	Unit	Term Source REF	Term Accession Number	Characteristics[longitude]	Unit	Term Source REF	Term Accession Number	Characteristics[organism]	Term Source REF	Term Accession Number	Protocol REF	Protocol REF	Sample Name	Material Type	Term Source REF	Term Accession Number	Factor Value[growth condition]	Factor Value[biological replicate]
Southern Ocean seawater sample	-64.08	degree	UO	UO:0000185	-48.7033	degree	UO	UO:0000185	Fragilariopsis cylindrus	NCBITAXON	NCBITaxon:186039	Diatom cell culture for DNA extraction for genome assembly with FALCON		CCMP1102 DNA	genomic DNA	BAO	BAO:0000316
Southern Ocean seawater sample	-64.08	degree	UO	UO:0000185	-48.7033	degree	UO	UO:0000185	Fragilariopsis cylindrus	NCBITAXON	NCBITaxon:186039	Cell culture for RNA-seq experiments	RNA preparation	CCMP1102 RNA	RNA	BAO	BAO:0000270	growth condition	biological replicate
