# Supplementary material for: Building a locally diploid genome and transcriptome of the diatom Fragilariopsis cylindrus
Source: Sci Data. 2017 Oct 10;4:170149. doi: 10.1038/sdata.2017.149 (PMC5634323; doi:10.1038/sdata.2017.149)
Supplement: Supplementary file 1 [file sdata2017149-isa1.zip › a_WGS_Mock.txt]

Sample Name	Protocol REF	Parameter Value[instrument]	Protocol REF	Assay Name	Raw Data File	Comment[Data Repository]	Comment[Data Record Accession]	Comment[Data Record URI]
CCMP1102 DNA	DNA Library preparation and PacBio sequencing	Sanger sequencing	Fosmid sequencing and assembly	4082860	AC275650	GenBank	AC275650	https://www.ncbi.nlm.nih.gov/nuccore/AC275650
CCMP1102 DNA	DNA Library preparation and PacBio sequencing	Sanger sequencing	Fosmid sequencing and assembly	4082861	AC275651	GenBank	AC275651	https://www.ncbi.nlm.nih.gov/nuccore/AC275651
CCMP1102 DNA	DNA Library preparation and PacBio sequencing	Sanger sequencing	Fosmid sequencing and assembly	4082862	AC275652	GenBank	AC275652	https://www.ncbi.nlm.nih.gov/nuccore/AC275652
CCMP1102 DNA	DNA Library preparation and PacBio sequencing	Sanger sequencing	Fosmid sequencing and assembly	4082863	AC275653	GenBank	AC275653	https://www.ncbi.nlm.nih.gov/nuccore/AC275653
CCMP1102 DNA	DNA Library preparation and PacBio sequencing	Sanger sequencing	Fosmid sequencing and assembly	4082864	AC275654	GenBank	AC275654	https://www.ncbi.nlm.nih.gov/nuccore/AC275654
CCMP1102 DNA	DNA Library preparation and PacBio sequencing	Sanger sequencing	Fosmid sequencing and assembly	4082865	AC275655	GenBank	AC275655	https://www.ncbi.nlm.nih.gov/nuccore/AC275655
CCMP1102 DNA	DNA Library preparation and PacBio sequencing	Sanger sequencing	Fosmid sequencing and assembly	4082866	AC275656	GenBank	AC275656	https://www.ncbi.nlm.nih.gov/nuccore/AC275656
CCMP1102 DNA	DNA Library preparation and PacBio sequencing	Sanger sequencing	Fosmid sequencing and assembly	4082867	AC275657	GenBank	AC275657	https://www.ncbi.nlm.nih.gov/nuccore/AC275657
CCMP1102 DNA	DNA Library preparation and PacBio sequencing	Sanger sequencing	Fosmid sequencing and assembly	4082868	AC275658	GenBank	AC275658	https://www.ncbi.nlm.nih.gov/nuccore/AC275658
CCMP1102 DNA	DNA Library preparation and PacBio sequencing	Sanger sequencing	Fosmid sequencing and assembly	4082869	AC275659	GenBank	AC275659	https://www.ncbi.nlm.nih.gov/nuccore/AC275659
CCMP1102 DNA	DNA Library preparation and PacBio sequencing	Sanger sequencing	Fosmid sequencing and assembly	4082870	AC275660	GenBank	AC275660	https://www.ncbi.nlm.nih.gov/nuccore/AC275660
CCMP1102 DNA	DNA Library preparation and PacBio sequencing	Sanger sequencing	Fosmid sequencing and assembly	4082871	AC275661	GenBank	AC275661	https://www.ncbi.nlm.nih.gov/nuccore/AC275661
CCMP1102 DNA	DNA Library preparation and PacBio sequencing	Sanger sequencing	Fosmid sequencing and assembly	4082872	AC275662	GenBank	AC275662	https://www.ncbi.nlm.nih.gov/nuccore/AC275662
CCMP1102 DNA	DNA Library preparation and PacBio sequencing	Sanger sequencing	Fosmid sequencing and assembly	4082873	AC275663	GenBank	AC275663	https://www.ncbi.nlm.nih.gov/nuccore/AC275663
