# Supplementary material for: Building a locally diploid genome and transcriptome of the diatom Fragilariopsis cylindrus
Source: Sci Data. 2017 Oct 10;4:170149. doi: 10.1038/sdata.2017.149 (PMC5634323; doi:10.1038/sdata.2017.149)
Supplement: Supplementary file 1 [file sdata2017149-isa1.zip › a_haplotype_Mock.txt]

Sample Name	Protocol REF	Parameter Value[instrument]	Protocol REF	Protocol REF	Assay Name	Raw Data File	Comment[Data Repository]	Comment[Data Record Accession]	Comment[Data Record URI]
CCMP1102 DNA	DNA Library preparation and PacBio sequencing	PacBio RSII	Genome assembly with FALCON	Annotation of the PacBio genome	ERR1554686	ERX1625442	"European
Nucleotide Archive"	PRJEB15040	http://www.ebi.ac.uk/ena/data/view/PRJEB15040
CCMP1102 DNA	DNA Library preparation and PacBio sequencing	PacBio RSII	Genome assembly with FALCON	Annotation of the PacBio genome	ERR1554687	ERX1625443	"European
Nucleotide Archive"	PRJEB15040	http://www.ebi.ac.uk/ena/data/view/PRJEB15040
CCMP1102 DNA	DNA Library preparation and PacBio sequencing	PacBio RSII	Genome assembly with FALCON	Annotation of the PacBio genome	ERR1554688	ERX1625444	"European
Nucleotide Archive"	PRJEB15040	http://www.ebi.ac.uk/ena/data/view/PRJEB15040
CCMP1102 DNA	DNA Library preparation and PacBio sequencing	PacBio RSII	Genome assembly with FALCON	Annotation of the PacBio genome	ERR1554689	ERX1625445	"European
Nucleotide Archive"	PRJEB15040	http://www.ebi.ac.uk/ena/data/view/PRJEB15040
CCMP1102 DNA	DNA Library preparation and PacBio sequencing	PacBio RSII	Genome assembly with FALCON	Annotation of the PacBio genome	ERR1554690	ERX1625446	"European
Nucleotide Archive"	PRJEB15040	http://www.ebi.ac.uk/ena/data/view/PRJEB15040
CCMP1102 DNA	DNA Library preparation and PacBio sequencing	PacBio RSII	Genome assembly with FALCON	Annotation of the PacBio genome	ERR1554691	ERX1625447	"European
Nucleotide Archive"	PRJEB15040	http://www.ebi.ac.uk/ena/data/view/PRJEB15040
CCMP1102 DNA	DNA Library preparation and PacBio sequencing	PacBio RSII	Genome assembly with FALCON	Annotation of the PacBio genome	ERR1554692	ERX1625448	"European
Nucleotide Archive"	PRJEB15040	http://www.ebi.ac.uk/ena/data/view/PRJEB15040
