# Supplementary material for: Building a locally diploid genome and transcriptome of the diatom Fragilariopsis cylindrus
Source: Sci Data. 2017 Oct 10;4:170149. doi: 10.1038/sdata.2017.149 (PMC5634323; doi:10.1038/sdata.2017.149)
Supplement: Supplementary file 1 [file sdata2017149-isa1.zip › a_RNA_Mock.txt]

Sample Name	Protocol REF	Parameter Value[instrument]	Protocol REF	Assay Name	Raw Data File	Comment[Data Repository]	Comment[Data Record Accession]	Comment[Data Record URI]	Factor Value[growth condition]	Factor Value[biological replicate]
CCMP1102 RNA	Library preparation and sequencing	Illumina HiSeq 2000	RNASeq read mapping	HEAT1	ERR1580555	ArrayExpress	E-MTAB-5024	http://www.ebi.ac.uk/arrayexpress/experiments/E-MTAB-5024/	elevated temperature	r1
CCMP1102 RNA	Library preparation and sequencing	Illumina HiSeq 2000	RNASeq read mapping	HEAT2	ERR1580556	ArrayExpress	E-MTAB-5024	http://www.ebi.ac.uk/arrayexpress/experiments/E-MTAB-5024/	elevated temperature	r2
CCMP1102 RNA	Library preparation and sequencing	Illumina HiSeq 2000	RNASeq read mapping	HEAT3	ERR1580557	ArrayExpress	E-MTAB-5024	http://www.ebi.ac.uk/arrayexpress/experiments/E-MTAB-5024/	elevated temperature	r3
CCMP1102 RNA	Library preparation and sequencing	Illumina HiSeq 2000	RNASeq read mapping	CO2_1	ERR1580558	ArrayExpress	E-MTAB-5024	http://www.ebi.ac.uk/arrayexpress/experiments/E-MTAB-5024/	elevated carbon dioxide	r1
CCMP1102 RNA	Library preparation and sequencing	Illumina HiSeq 2000	RNASeq read mapping	CO2_2	ERR1580559	ArrayExpress	E-MTAB-5024	http://www.ebi.ac.uk/arrayexpress/experiments/E-MTAB-5024/	elevated carbon dioxide	r2
CCMP1102 RNA	Library preparation and sequencing	Illumina HiSeq 2000	RNASeq read mapping	CO2_3	ERR1580560	ArrayExpress	E-MTAB-5024	http://www.ebi.ac.uk/arrayexpress/experiments/E-MTAB-5024/	elevated carbon dioxide	r3
CCMP1102 RNA	Library preparation and sequencing	Illumina HiSeq 2000	RNASeq read mapping	DARK1	ERR1580561	ArrayExpress	E-MTAB-5024	http://www.ebi.ac.uk/arrayexpress/experiments/E-MTAB-5024/	darkness	r1
CCMP1102 RNA	Library preparation and sequencing	Illumina HiSeq 2000	RNASeq read mapping	DARK2	ERR1580562	ArrayExpress	E-MTAB-5024	http://www.ebi.ac.uk/arrayexpress/experiments/E-MTAB-5024/	darkness	r2
CCMP1102 RNA	Library preparation and sequencing	Illumina HiSeq 2000	RNASeq read mapping	DARK3	ERR1580563	ArrayExpress	E-MTAB-5024	http://www.ebi.ac.uk/arrayexpress/experiments/E-MTAB-5024/	darkness	r3
CCMP1102 RNA	Library preparation and sequencing	Illumina HiSeq 2000	RNASeq read mapping	CTRL1	ERR1580564	ArrayExpress	E-MTAB-5024	http://www.ebi.ac.uk/arrayexpress/experiments/E-MTAB-5024/	optimal growth	r1
CCMP1102 RNA	Library preparation and sequencing	Illumina HiSeq 2000	RNASeq read mapping	CTRL2	ERR1580565	ArrayExpress	E-MTAB-5024	http://www.ebi.ac.uk/arrayexpress/experiments/E-MTAB-5024/	optimal growth	r2
CCMP1102 RNA	Library preparation and sequencing	Illumina HiSeq 2000	RNASeq read mapping	CTRL3	ERR1580566	ArrayExpress	E-MTAB-5024	http://www.ebi.ac.uk/arrayexpress/experiments/E-MTAB-5024/	optimal growth	r3
CCMP1102 RNA	Library preparation and sequencing	Illumina HiSeq 2000	RNASeq read mapping	FE1	ERR1580567	ArrayExpress	E-MTAB-5024	http://www.ebi.ac.uk/arrayexpress/experiments/E-MTAB-5024/	low iron	r1
CCMP1102 RNA	Library preparation and sequencing	Illumina HiSeq 2000	RNASeq read mapping	FE2	ERR1580568	ArrayExpress	E-MTAB-5024	http://www.ebi.ac.uk/arrayexpress/experiments/E-MTAB-5024/	low iron	r2
CCMP1102 RNA	Library preparation and sequencing	Illumina HiSeq 2000	RNASeq read mapping	FE3	ERR1580569	ArrayExpress	E-MTAB-5024	http://www.ebi.ac.uk/arrayexpress/experiments/E-MTAB-5024/	low iron	r3
CCMP1102 RNA	Library preparation and sequencing	Illumina HiSeq 2000	RNASeq read mapping	COLD1	ERR1580570	ArrayExpress	E-MTAB-5024	http://www.ebi.ac.uk/arrayexpress/experiments/E-MTAB-5024/	freezing	r1
CCMP1102 RNA	Library preparation and sequencing	Illumina HiSeq 2000	RNASeq read mapping	COLD2	ERR1580571	ArrayExpress	E-MTAB-5024	http://www.ebi.ac.uk/arrayexpress/experiments/E-MTAB-5024/	freezing	r2
CCMP1102 RNA	Library preparation and sequencing	Illumina HiSeq 2000	RNASeq read mapping	COLD3	ERR1580572	ArrayExpress	E-MTAB-5024	http://www.ebi.ac.uk/arrayexpress/experiments/E-MTAB-5024/	freezing	r3
