# Supplementary material for: Building a locally diploid genome and transcriptome of the diatom Fragilariopsis cylindrus
Source: Sci Data. 2017 Oct 10;4:170149. doi: 10.1038/sdata.2017.149 (PMC5634323; doi:10.1038/sdata.2017.149)
Supplement: Supplementary Table 2 [file sdata2017149-s3.xlsx]

## Sheet: Sheet1
Allelic pairs in ARACHNE assembly which are also present in the FALCON assembly
JGI Protein IDs
1	2
278293	168901
168901	278293
253733	237875
237875	253733
237874	253732
253732	237874
237873	253731
253731	237873
273444	217573
273441	268673
203781	184581
184581	203781
203789	237775
215433	268671
257616	159628
207636	215429
215429	207636
268669	273437
273437	268669
237768	257611
268668	273436
237766	257609
257609	237766
183930	203775
217566	222871
222871	217566
240025	258382
204524	187290
238035	252502
252502	238035
184733	229904
229904	184733
184331	198742
198742	184331
252505	238032
252506	183894
252507	238030
252508	238029
253862	238025
265687	207791
225343	230345
230345	225343
253859	238022
207790	272607
272607	207790
257599	233664
257597	184174
257596	260828
215427	207628
273434	268664
266726	260825
257987	237855
268692	273508
273508	268692
237852	257984
257984	237852
184944	204133
204133	184944
257982	237848
237847	257981
257981	237847
260864	273507
273507	260864
237845	257979
257979	237845
268690	215561
215561	268690
237843	257977
268688	273504
273504	268688
158516	158515
158515	158516
207678	160265
160265	207678
184786	204141
204141	184786
237839	257972
257972	237839
272591	260914
253814	237966
275128	265669
265669	275128
268731	272588
272588	268731
163690	143979
143979	163690
237961	253809
253809	237961
268730	272587
272587	268730
200156	184323
214013	157382
200089	184110
200034	184202
184202	200034
260908	221887
268726	175546
175546	268726
237949	265661
265661	237949
275121	265660
265660	275121
237946	257076
225300	200154
268724	253797
253797	268724
260903	214005
214005	260903
200079	184677
272582	260902
260901	265656
265656	260901
253791	217624
272581	268720
153637	153636
153636	153637
155378	155389
155389	155378
200001	150265
150265	200001
184543	200029
200029	184543
183793	200099
200099	183793
237933	253785
237932	253784
253784	237932
272580	268718
140981	140979
253780	237927
253779	184553
272579	268716
272578	268715
268715	272578
207731	213989
237916	253773
253773	237916
268713	272576
272576	268713
257632	237793
237793	257632
266740	207653
257961	246405
257960	243442
243441	235068
162574	154253
217585	222944
222944	217585
268744	272599
272599	268744
184424	200123
225326	253836
253836	225326
275138	272598
272598	275138
140471	140466
140466	140471
184259	200059
200059	184259
184712	200127
200127	184712
207777	214032
214032	207777
272595	268741
237985	253829
253829	237985
200097	184922
237983	253827
253827	237983
237982	253826
253826	237982
253825	237981
268740	273658
260919	265673
265673	260919
225316	253823
253823	225316
237977	253822
253822	237977
184774	200139
200139	184774
237975	253820
253820	237975
207772	272594
272594	207772
214026	207768
207768	214026
184552	200126
200126	184552
232663	204845
204845	232663
267296	223128
223128	267296
223474	258552
258552	223474
232650	258551
258551	232650
165103	165250
165250	165103
258549	232648
198399	185691
238966	252092
238964	252090
252090	238964
185155	252089
252089	185155
225650	198309
198309	225650
257923	180792
180792	257923
234416	257926
257926	234416
234471	266382
144581	145533
145533	144581
231081	234461
234461	231081
256309	234458
234483	256291
234482	256292
234481	256293
234480	256294
256294	234480
181482	202376
202376	181482
140762	202342
267793	273159
267792	273160
273160	267792
155021	155023
155023	155021
234474	256300
256300	234474
267791	273161
273161	267791
213363	208211
198228	186232
198431	185380
198349	169425
169425	198349
238951	252077
252077	238951
206007	273500
273500	206007
164615	164616
164616	164615
259666	257955
234569	202353
234568	256217
180503	202327
202327	180503
206137	214893
234560	273145
273145	234560
267813	273146
273146	267813
155065	155077
155077	155065
179801	139090
234556	256224
256224	234556
234555	256225
256225	234555
234554	256226
256226	234554
267811	273148
273148	267811
180802	202328
202328	180802
234552	256229
259744	266360
266360	259744
224152	231050
231050	224152
151703	151702
151702	151703
180844	202295
202295	180844
181247	202366
202366	181247
180356	202300
202300	180356
181471	202359
202359	181471
256257	234516
231060	181115
256259	234514
202315	180577
176571	234510
234510	176571
273154	259733
234505	202371
267809	273149
273149	267809
231053	179932
256240	234535
267808	273150
273150	267808
139208	139255
139218	139213
139213	139218
162871	267794
234484	256290
256290	234484
243835	253132
243834	253133
253134	243833
199389	247895
140050	247894
253138	247893
253139	247892
247892	253139
173398	175252
175252	173398
150129	150130
150130	150129
253142	247889
247888	253143
199400	146635
146635	199400
253145	247886
247886	253145
272424	277240
277240	272424
247884	253146
272391	270427
243931	253047
253047	243931
253048	243930
253049	191335
253050	243926
243926	253050
155647	155643
155643	155647
253052	243924
191131	137748
137748	191131
191256	199423
199423	191256
270426	272392
262997	265441
265441	262997
253057	258629
272393	270424
253059	147574
199348	191088
265444	262994
272397	270421
253064	243910
243909	253065
191238	199405
199405	191238
243907	253067
253067	243907
243906	253068
253068	243906
270420	272398
272398	270420
187135	200496
200496	187135
186784	200351
200351	186784
240256	258660
258660	240256
258659	240255
255178	240254
272917	269420
269419	272916
272916	269419
187653	201281
201281	187653
240250	255174
255174	240250
275719	214536
214536	275719
269417	272914
272914	269417
269393	222242
222242	269393
272896	269392
201227	186696
186811	230697
230697	186811
226200	201198
201198	226200
255129	240198
275698	214509
214509	275698
269389	272894
272894	269389
165509	165514
165514	165509
240312	254042
254042	240312
269433	272655
261764	265743
240307	254036
261762	221961
221961	261762
254032	157212
157212	254032
254020	240289
200421	226248
254015	240287
187013	200512
200512	187013
240285	254013
254013	240285
186935	200430
200430	186935
142057	163445
163445	142057
226243	254008
254008	226243
265738	187533
187533	265738
269426	221956
221956	269426
187737	230394
230394	187737
254004	187552
170289	175692
175692	170289
218358	200489
200489	218358
240232	255158
261737	266057
269410	278581
278581	269410
272910	261735
170206	214476
214476	170206
208965	176089
176089	208965
186788	201293
201293	186788
269364	272871
272871	269364
255074	240135
240135	255074
208961	278547
278547	208961
186602	201173
201173	186602
226165	140617
140617	226165
275668	222206
222206	275668
261680	266009
266009	261680
240297	254028
240296	265741
144038	144027
144027	144038
187133	254023
254023	187133
254022	186926
258503	248204
228645	204641
204641	228645
258501	248206
248206	258501
195046	204642
204642	195046
273625	271317
271317	273625
248211	258497
258497	248211
212156	202518
202518	212156
256418	248295
202594	228685
228685	202594
256416	248297
273612	271373
248389	258432
258432	248389
212234	215736
215736	212234
232362	203616
203616	232362
273392	267187
257446	232365
203646	232366
257444	232367
177077	258963
279150	258995
267216	273572
273572	267216
272994	259001
231603	178284
258061	232230
258060	232231
273522	267145
205028	258057
258057	205028
267150	258056
258056	267150
177783	204208
204208	177783
273519	267152
223273	204229
204229	223273
266861	232240
232240	266861
267155	273516
178564	204221
204221	178564
183964	199012
199012	183964
268844	221553
221553	268844
238420	199079
199079	238420
268843	272285
272285	268843
184300	199031
199031	184300
238413	252666
252666	238413
191546	204686
270572	273633
270573	273632
273632	270573
142781	144595
144595	142781
183340	190299
236914	242657
242657	236914
165126	165127
165127	165126
217262	219071
260485	262575
262575	260485
183267	190146
190146	183267
154516	242653
236909	242652
242652	236909
182633	242651
168262	171507
171507	168262
207084	210232
210232	207084
182884	189941
260480	227090
227090	260480
236902	189729
189729	236902
168254	210228
149754	139920
139920	149754
268382	270083
270083	268382
262570	260477
270080	268380
268380	270080
242640	182789
182789	242640
268377	270078
270078	268377
207076	270077
183709	189944
182816	154729
154729	182816
236889	242631
182736	190180
190180	182736
260471	210216
207067	276281
236886	242634
268373	270076
268372	219057
147555	190027
190027	147555
236827	242575
242575	236827
189989	183227
242573	236824
242572	236823
190043	183191
227035	183308
183308	227035
276252	260419
260419	276252
268325	270040
161797	155433
155433	161797
236806	242557
242557	236806
268339	270049
168175	262532
206999	210164
146818	156779
268337	270047
153481	160797
183467	189648
206992	210152
260427	210148
236792	242541
268332	270043
268331	270041
270962	273635
246482	258574
258574	246482
186177	199459
185174	199568
253199	239266
239264	253197
253197	239264
199490	149389
149389	199490
218009	272448
239326	253250
239324	253248
269088	253247
272446	269087
185721	253245
253245	185721
275439	230137
230137	275439
199622	185784
140013	140016
140016	140013
239312	253238
253238	239312
149334	253237
186302	253221
269082	272442
272442	269082
225808	253219
253219	225808
253235	239309
253234	244111
158781	186340
185375	199500
199500	185375
253231	239306
239305	253229
253229	239305
239304	253228
253228	239304
261356	265497
265497	261356
213791	208444
180069	204529
204529	180069
144818	153985
267679	273600
205852	223054
223054	205852
242326	243359
139639	243358
188885	190932
190932	188885
188610	243356
243356	188610
189106	190696
190696	189106
262451	270281
270281	262451
262438	243317
242295	243316
189181	190540
190540	189181
163975	163980
163980	163975
269962	270264
270264	269962
269961	270263
270263	269961
270262	269960
269960	270262
242274	243295
243294	242273
262431	262800
243292	158094
158094	243292
171845	226930
226930	171845
243290	242269
243288	242266
242265	243287
243287	242265
242264	243286
188530	210518
210518	188530
243284	242260
243283	242259
270259	269958
269958	270259
243281	242257
242256	243280
243280	242256
140299	150076
150076	140299
242253	243277
243277	242253
242239	243249
243249	242239
269955	262789
262436	262805
262805	262436
270136	268438
262632	207171
262631	260542
227144	224960
270133	268435
242770	224959
237035	242769
242768	148395
148395	242768
207169	270132
270132	207169
268432	270130
270130	268432
171585	168339
276320	274880
182657	189739
274878	270127
270127	274878
237026	141217
270107	268408
242716	236972
207134	262603
189659	224977
242803	237074
270145	268446
189872	183427
190024	183575
189917	183228
151596	224973
152651	142766
142766	152651
183336	190011
190011	183336
242795	237063
268443	270142
270142	268443
242793	237061
217323	219129
219129	217323
151758	155670
155670	151758
237059	242791
153494	143594
143594	153494
241701	203156
203156	241701
170931	203168
203168	170931
257044	170927
170927	257044
150085	140334
140334	150085
218757	273304
257041	241696
155027	203185
257039	241692
203171	189533
189282	203199
203199	189282
269783	273302
273302	269783
257034	241687
257031	241686
273300	269781
241683	257028
257028	241683
152382	154539
154539	152382
155055	266580
241713	257059
276030	278931
278931	276030
241711	257057
241710	257054
241709	257053
241708	257052
231283	189108
140767	256957
256957	140767
209581	203046
269727	273292
241551	256961
266538	209612
273278	188604
241598	256917
256917	241598
188965	203096
203096	188965
273279	154060
154060	273279
188648	203082
203082	188648
256921	241592
231269	189456
188811	256923
256923	188811
188744	151319
151319	188744
241614	256902
256902	241614
269749	273271
262179	266532
256906	241609
241609	256906
275992	215145
215145	275992
262176	278901
278901	262176
273276	269744
269744	273276
146754	149258
149258	146754
256913	241601
216036	258687
258687	216036
273645	267232
267014	166349
217922	222983
222983	217922
239052	258112
258108	239051
186329	258107
269005	273536
269037	273429
273429	269037
203765	261296
257584	239150
185130	203725
203725	185130
257582	239145
239145	257582
186364	203743
203743	186364
225735	231480
275387	215799
257578	156997
156997	257578
269035	273428
239138	257576
257576	239138
185693	203766
203766	185693
257574	208331
208331	257574
261288	257573
257573	261288
148456	203750
273427	269033
257570	160544
164828	155015
155015	164828
273421	269026
203759	159587
266713	261276
203733	208308
161658	185561
241965	258592
222557	269904
273170	269905
256324	242024
171138	176592
176592	171138
161225	273171
273171	161225
242026	256326
256326	242026
189268	202419
202419	189268
243222	242215
242216	243223
243223	242216
242217	243224
243224	242217
188935	243225
262783	262419
242223	243230
243230	242223
270248	269951
242225	243232
243232	242225
190456	163345
163345	190456
270249	189325
189325	270249
262423	210508
210508	262423
243238	242231
242165	190786
190786	242165
226900	227286
243166	269936
189026	190825
190825	189026
278219	274388
267860	272469
272469	267860
234724	253345
253345	234724
253344	234725
265528	259799
180167	199739
199739	180167
259801	272467
272467	259801
181167	199636
199636	181167
167385	272466
272466	167385
267865	272465
272465	267865
234735	253335
253335	234735
179857	199780
199780	179857
180757	253333
253333	180757
155147	145125
145125	155147
267866	272464
234740	253330
259805	253329
259806	278214
278214	259806
234743	253327
253327	234743
267867	272463
272463	267867
267868	278212
138278	253324
234747	253323
253323	234747
259809	265520
180644	199788
199788	180644
230166	216719
216719	230166
253360	234707
180571	199637
199637	180571
175350	158882
158882	175350
204294	251128
258137	251127
258136	251126
251207	256175
271996	222523
274530	210717
210717	274530
262929	167654
243664	235486
235488	258755
258755	235488
176342	168079
201779	182728
255647	236667
273024	217157
201716	206912
230861	224781
255642	250012
176336	206915
214701	206917
138248	148113
255638	236674
201725	183391
236677	255636
255636	236677
168094	176330
176330	168094
250126	229673
251799	250127
271805	272084
272084	271805
250129	251797
264679	265072
250132	251794
250133	198172
198172	250133
229260	229672
174691	196723
196723	174691
264681	265070
264682	265069
182975	157807
262666	260579
242853	237123
270162	260578
189878	268465
270160	260576
227181	268462
270158	268461
142829	142822
142822	142829
260574	270157
270157	260574
224997	242846
242846	224997
219146	268458
260571	262661
268457	270155
207213	210338
210338	207213
183459	189631
189631	183459
237108	242836
242836	237108
237105	242833
237104	242832
183723	190254
224990	242830
182869	189884
189884	182869
237098	242826
242826	237098
183355	189969
237096	242824
242824	237096
242823	237095
262655	260565
168377	242821
242821	168377
242820	237092
260563	262653
242817	237089
270150	268451
270149	268450
270148	268449
242812	159508
159508	242812
210386	168477
268503	189621
189621	268503
270189	268504
168482	210389
210389	168482
171703	260628
189934	183679
207305	210393
210393	207305
242955	237235
237236	242956
242956	237236
242957	237241
242958	183667
262708	260630
262709	268508
260632	171705
225061	227230
225062	190014
237249	242964
242964	237249
161986	152610
227244	274965
243001	237308
270207	268530
189752	237306
219202	217419
171727	168527
242995	237302
189840	183586
242993	237298
237297	242992
242992	237297
141842	207342
190235	182851
262721	237294
276499	215820
215820	276499
256040	243554
256041	243553
243553	256041
256042	190429
256043	190809
190809	256043
256044	243550
243550	256044
202180	243549
243549	202180
256046	171969
256048	243546
243546	256048
161898	165899
165899	161898
202219	190753
190753	202219
230999	227411
227411	230999
151614	151616
236436	243621
268226	270359
270359	268226
236438	243619
243619	236438
236439	243618
243618	236439
210697	268227
272635	268647
260803	214104
214104	260803
237686	141527
184075	200283
237687	253949
253919	237658
253922	237659
260793	265708
265708	260793
217536	221930
221930	217536
184379	200228
200228	184379
151807	161027
161027	151807
253926	237664
200212	184839
268639	272627
272627	268639
268640	272628
272628	268640
253929	237667
272629	268641
253932	141819
141819	253932
253933	244376
253934	237671
253935	237672
272630	268642
253939	237676
268643	272631
272631	268643
253941	237678
200227	184023
260799	265713
265713	260799
168784	175658
175658	168784
268645	272633
272633	268645
157206	157197
255191	245599
201416	188671
272922	269837
266071	262271
269839	272924
272924	269839
241823	255195
255195	241823
226769	201381
201381	226769
201343	145893
226771	230736
230736	226771
139522	140094
140094	139522
189563	201373
201373	189563
189178	202803
202803	189178
241797	256700
256700	241797
149688	149682
149682	149688
241872	255247
241873	255248
255248	241873
269853	272936
272936	269853
145131	164904
164904	145131
241305	252886
252886	241305
241302	252889
272341	269660
199191	187977
213638	209485
188424	199119
199119	188424
262078	265385
265385	262078
241292	252896
252896	241292
188086	175138
275920	278116
278116	275920
187974	199154
199154	187974
269653	272346
272346	269653
262073	278118
278118	262073
269651	272347
272347	269651
187814	199229
199229	187814
262070	252908
252908	262070
241270	252922
252922	241270
269649	272350
272350	269649
241268	252924
252924	241268
230018	150968
150968	230018
256100	239712
239712	256100
261484	222504
222504	261484
261485	266335
266336	261486
261486	266336
273129	269192
269192	273129
222507	218121
218121	222507
269194	273131
153729	153713
153713	153729
273133	261492
261492	273133
163528	163527
163527	163528
169868	266342
256085	239694
239694	256085
202197	186879
186879	202197
202117	151165
151165	202117
214868	275522
202218	208615
202134	225959
225959	202134
256090	239701
161714	261477
266330	261478
256093	239704
214870	169849
273126	269188
269188	273126
218117	222503
222503	218117
214874	187521
187521	214874
256112	239726
202137	187587
202186	186797
256116	261494
202142	187208
187208	202142
273136	269198
269198	273136
256119	239733
186511	231027
256123	239737
239737	256123
202165	187111
187111	202165
151993	161051
256126	239740
269692	265356
272316	269688
252823	241380
262109	265359
144430	144445
179831	199693
199693	179831
265545	206190
234668	253395
180508	140173
140173	180508
234672	253393
253393	234672
259782	265544
265544	259782
224189	230203
230203	224189
181187	157277
157277	181187
234653	253410
253410	234653
253409	234654
267849	221769
267850	272480
272480	267850
253379	234688
253378	234689
234689	253378
234690	253377
253377	234690
267851	265539
140525	140514
140514	140525
151574	151572
151572	151574
234694	253373
253389	234676
234677	253388
253388	234677
234678	253387
272484	267846
224199	199764
167363	175366
175366	167363
269481	176475
176475	269481
214824	275781
275781	214824
240471	255917
255917	240471
176468	170452
255915	240473
187222	163060
163060	187222
255913	240475
159906	161235
161235	159906
226334	153942
153942	226334
202025	269483
269483	202025
255908	240480
176463	209218
187228	202005
202005	187228
278732	209219
201954	187550
273096	269487
269487	273096
273093	269489
269489	273093
269490	201964
201964	269490
154032	163609
163609	154032
273081	218447
218447	273081
218448	273080
252255	239556
186356	198648
198648	186356
208589	221451
221451	208589
272188	269164
252251	239561
239562	252249
252249	239562
239563	252248
252248	239563
185829	198478
239565	252246
252245	186294
186294	252245
252244	239567
239567	252244
265209	185425
185425	265209
185594	198576
198576	185594
272191	269161
185726	153524
153524	185726
239553	252258
252258	239553
252257	239554
239554	252257
252256	239555
265198	184999
185834	198646
198646	185834
269177	272174
272174	269177
208600	213402
213402	208600
239600	252214
252214	239600
198631	150988
150988	198631
185486	198508
252210	239605
252209	239606
252208	261459
239615	252207
252207	239615
252206	239616
198474	163489
204005	212289
257812	240955
155585	145517
145517	155585
203960	195196
155232	145218
145218	155232
271402	273474
273474	271402
248461	257809
257809	248461
257808	194979
194979	257808
212285	273473
273473	212285
212283	215511
255017	161174
161174	255017
214421	169979
269256	272850
272850	269256
269255	272849
272849	269255
265990	187271
187271	265990
261553	265989
265989	261553
269250	222185
239880	230652
222202	218197
218197	222202
222200	269267
226043	230649
230649	226043
255033	245186
214437	208755
239872	255031
255031	239872
269262	272857
272857	269262
169988	214431
214431	169988
272853	269259
239868	255027
255027	239868
255026	239867
255025	159322
261560	255024
255024	261560
226038	201122
201122	226038
154598	144590
144590	154598
255022	239862
239862	255022
255021	239861
265994	261558
261558	265994
239898	255056
255056	239898
201075	161387
255053	239894
170022	222205
222205	170022
148676	201125
272864	269272
266006	261575
187138	201092
201092	187138
176060	261573
208772	214453
214453	208772
239882	255043
255043	239882
229044	231778
231778	229044
249284	258356
258356	249284
174024	177569
229048	204720
204720	229048
240370	254090
240369	254089
254089	240369
187097	200487
200487	187097
261794	265765
265765	261794
261793	214174
214174	261793
269453	272671
261789	265760
265760	261789
218385	221976
221976	218385
240360	254080
254080	240360
218384	221975
221975	218384
272967	173237
165037	165020
194145	201585
201585	194145
176234	173221
159090	159093
159093	159090
266116	263918
201584	194423
142454	173220
255362	247612
271166	272957
272957	271166
165877	165878
165878	165877
255359	247609
247607	255357
255357	247607
277156	272955
272955	277156
194187	255387
255387	194187
271174	272965
272965	271174
247634	255384
255384	247634
194461	201568
247632	255382
255382	247632
266122	247625
271173	222317
222317	271173
271172	272963
272963	271172
271171	272962
272962	271171
164444	164425
164425	164444
247822	257836
257836	247822
141022	152394
222916	271234
154182	154177
194512	204018
204018	194512
247871	258557
258557	247871
194372	204054
204054	194372
257825	247834
165415	155596
155596	165415
264013	266787
257821	247838
271237	222914
222914	271237
271238	273476
273476	271238
271239	273475
273475	271239
225387	198805
198805	225387
238131	252427
269552	221279
188414	251539
187984	197911
197911	187984
240771	251535
190859	182171
182171	190859
268026	270375
270375	268026
268024	270372
162891	162886
235522	190945
190945	235522
260009	262938
262938	260009
235520	243685
243685	235520
243684	235519
235519	243684
235518	243683
243683	235518
260008	262937
262937	260008
260007	262936
181518	190591
235514	243679
235513	243678
243678	235513
182513	190692
190692	182513
235511	243676
243676	235511
226726	231758
241747	204663
251783	269626
209416	265067
241187	251785
251785	241187
241188	251786
251786	241188
262035	251787
251787	262035
258715	241195
241201	258642
258642	241201
269629	273648
273648	269629
154388	155608
155608	154388
269630	258672
258672	269630
262040	279208
279208	262040
218597	223100
223100	218597
262041	267002
267002	262041
241214	252976
209432	213680
241216	252973
275899	272363
187772	199227
199227	187772
209434	213678
241221	150103
150103	241221
252968	241222
273248	223847
202915	178867
233883	256781
256781	233883
179710	155070
155070	179710
215114	259458
256784	233880
152876	256786
256786	152876
233878	256787
256787	233878
154969	154966
143991	143987
259454	266509
266509	259454
278888	267580
267580	278888
179152	202920
202920	179152
202960	146325
146325	202960
256797	233866
155100	202949
202965	179153
267577	273254
273254	267577
233860	256803
256803	233860
273255	267576
256807	233855
154376	154347
154347	154376
233852	256810
256810	233852
267574	273257
205669	215122
215122	205669
233849	256813
256813	233849
147802	202975
188936	155133
155133	188936
252370	238188
135771	252371
207880	213477
213477	207880
184938	154579
154579	184938
225672	143157
143157	225672
186076	141996
141996	186076
239013	154311
154311	239013
268986	174834
174834	268986
268987	272158
272158	268987
208230	272159
272159	208230
198292	185638
268989	272160
272160	268989
238992	155475
155475	238992
238997	198301
268991	272162
272162	268991
258554	250684
258555	250683
250682	258556
258556	250682
261817	265785
265785	261817
240423	254142
254142	240423
254141	240422
175786	275769
186737	200499
200499	186737
170399	175784
175784	170399
145096	145103
145103	145096
190338	262497
270325	270017
243495	242447
243494	242446
243493	242445
242470	243518
243517	242469
242469	243517
242468	243516
243516	242468
242466	243513
243511	242465
242464	190779
190779	242464
270020	270328
266812	181839
273492	260023
266815	260022
257895	235569
257896	235568
215531	260021
160155	182355
271911	273575
273575	271911
250718	204451
250715	258295
258295	250715
271910	266933
266933	271910
213025	258298
253285	247542
213806	275453
185501	199504
265510	208467
275452	272455
185246	199520
261371	278204
278204	261371
185644	162328
162328	185644
185767	199578
199578	185767
248101	254392
212051	214247
259650	258658
258658	259650
255696	183462
201738	183104
268311	270028
236730	242496
242497	236731
224808	227019
227019	224808
236733	242499
224809	190041
260404	270030
239483	252320
239484	252319
252319	239484
188595	231102
231102	188595
242068	256370
256370	242068
148448	148450
209902	214950
214950	209902
269918	222572
222572	269918
242064	256366
242063	256365
256365	242063
269916	273179
273179	269916
242061	256363
242060	256362
164097	164073
164073	164097
159228	138896
138896	159228
256359	242057
176609	171158
154682	158282
158282	154682
209507	272329
262092	278101
278101	262092
170761	175100
175100	170761
229992	226569
252863	241331
241331	252863
199106	188137
241333	252861
252861	241333
269674	272325
209520	278097
177278	263993
257858	247791
160562	160563
155556	145455
145455	155556
247795	257854
257854	247795
160918	229743
185465	252046
261201	265150
265150	261201
229742	208181
208181	229742
185794	198440
198440	185794
169390	272136
272136	169390
238909	252039
252039	238909
165919	163661
163661	165919
185085	198429
198429	185085
185361	198352
198352	185361
238904	252034
261534	265974
226008	230621
230621	226008
254986	146501
187556	201090
201090	187556
272832	269232
187617	201161
201161	187617
218162	272833
272833	218162
201108	187057
145130	145146
145146	145130
262023	265058
209406	265057
173657	215501
271391	273464
195174	215497
173652	177229
177229	173652
248431	257778
257778	248431
238806	251943
251943	238806
268761	272251
272251	268761
229896	184113
184113	229896
148588	198844
198844	148588
231614	239031
258087	261240
239034	258088
258088	239034
225682	258089
258089	225682
185846	138311
251246	256211
251245	256210
256210	251245
267123	258698
258698	267123
267124	273657
273657	267124
258699	152094
152094	258699
269613	272072
272072	269613
188131	198061
198061	188131
163321	163337
163337	163321
241120	251725
251725	241120
159298	159299
159299	159298
262010	265045
265045	262010
269607	272066
269569	266926
204433	188235
261947	258266
258266	261947
251437	240876
240874	251439
154710	164056
254756	247897
249638	253295
258751	250915
272012	271662
