# Supplementary material for: Building a locally diploid genome and transcriptome of the diatom Fragilariopsis cylindrus
Source: Sci Data. 2017 Oct 10;4:170149. doi: 10.1038/sdata.2017.149 (PMC5634323; doi:10.1038/sdata.2017.149)
Supplement: Supplementary Table 3 [file sdata2017149-s4.xlsx]

## Sheet: Sheet1
Genes not identified as being allelic pairs in the ARACHNE assembly but might be allelic pairs in the FALCON assembly.
JGI Protein IDs
272558
272559
261622
265629
186485
199978
221855
164395
269311
221856
239994
253704
200050
168902
260876
225230
257615
257614
225224
217565
237761
275637
186944
253640
269283
272544
239922
253644
239923
253645
144796
144808
186416
199853
208801
221838
265609
239929
253651
252509
257598
237751
207621
237749
207620
152639
237745
237743
272562
261629
186457
142347
269315
261631
253713
226100
240005
240006
253714
253715
272563
240009
253718
187316
199963
253720
278292
275630
253722
187554
161385
275631
170112
186876
275635
200143
237959
268729
265664
237947
258522
253792
268719
184277
253781
253778
253777
237792
268684
237822
237821
207668
183939
261595
253653
261596
163319
253655
239935
261598
253657
239938
253658
187260
253659
184235
232661
259093
178870
273892
267288
259080
223475
205304
178647
232644
179311
272151
147770
206085
181000
216632
267788
181318
234464
206082
234457
267783
259710
267782
234453
179770
155374
154093
259707
159197
234448
180233
256301
152933
234444
234440
206059
267773
158848
234378
160688
234376
267744
160408
205993
234372
234565
267815
224159
234562
256230
267810
180255
181143
206114
259731
224163
180824
164952
143829
234580
274355
234578
234576
180348
234574
234573
266364
141427
142343
222545
248522
277382
165190
165183
248524
191851
195600
271419
244496
244497
191432
250232
250231
250230
250229
196966
240263
240261
186985
261751
152637
242474
253760
258582
275695
141753
187698
200350
209061
272653
269429
240275
187210
208928
162082
240102
187183
269351
138190
187276
240087
165861
269349
145315
269346
255060
261679
269356
269355
186405
208934
157973
275665
248214
271319
271320
248218
228652
212104
212105
194850
191696
195107
195311
266984
160233
195054
248212
248374
264185
248376
271369
228729
178860
178851
166253
232423
232424
232426
267217
205176
205178
267220
177842
258999
166325
201596
232274
179560
142586
177738
223291
157509
267167
159442
258935
142959
205029
145379
232244
232245
179135
205038
232247
232248
162327
258921
258922
232252
267156
205041
179260
232257
267157
177837
267160
232262
267161
178924
140333
273772
179718
232269
267163
267164
252660
238414
277275
257241
160061
248177
257239
248176
191706
203556
172321
177051
210981
215339
191819
191760
191535
191854
210991
164268
163029
191470
219612
244550
270579
244552
158419
270581
191829
160809
270582
263194
270583
263196
263207
266647
211019
231378
257279
191716
203399
244588
227717
257274
244255
263105
263104
235579
236797
236789
183342
148947
236786
268329
268327
146482
155665
161016
193335
246615
139543
220069
193453
187472
209305
240693
240691
263695
240688
246602
240686
246601
261886
246540
270972
218483
269534
270971
261883
240627
269539
164141
154534
145345
165256
240668
240667
187383
240665
240664
142206
142207
240662
246578
240661
246577
246483
240582
240581
263670
240624
246532
246531
269531
270967
269529
172914
240621
246528
246527
246526
240617
246524
246523
240615
246522
246521
246520
240612
246518
226385
240610
246517
275419
185055
269062
239209
185936
217977
269059
269073
253243
136790
185771
162155
269046
269045
163909
269044
269055
261316
185755
269051
225760
185457
185189
152391
269049
230134
253230
196609
196011
145599
145613
212738
277512
257422
196357
277580
278996
196614
203545
249675
257419
196629
203564
195954
271704
249759
249131
249129
249128
249126
271702
271580
271701
271579
271700
271699
220749
196620
228985
195935
277598
271578
174139
249739
196533
195973
196647
196053
196617
249115
212723
264414
249733
196575
196371
195833
196470
196416
196632
139492
277597
264435
264585
264434
196586
249170
249169
220771
229168
249799
249167
195867
229167
249797
249165
271597
249163
174177
196360
196505
196030
196530
143441
277525
249190
271607
195961
249187
249186
249185
244736
249184
152210
212777
212568
249181
271606
271730
249814
249178
249813
249812
249177
174188
271602
196024
212770
249809
249808
220875
273390
271681
273389
264538
266676
266675
249690
257433
249689
249688
249687
257429
229124
203539
271680
273388
234278
267710
267711
234281
180428
180192
179779
216557
259629
181319
267721
234294
267722
234296
234298
180518
234300
180822
180232
180614
234304
267723
234306
274265
179984
148008
234311
267725
234188
259586
181303
234194
267677
258386
234213
149155
179818
205878
234220
259595
234222
153422
267706
274253
234269
234271
267707
267662
267663
205816
158493
267664
267665
179823
234137
234138
159343
242320
270280
243314
262429
243276
243247
251377
217656
207132
224968
257033
141745
269778
241680
262212
241676
241673
188636
269773
160983
241667
189595
241717
188800
241655
241654
241653
189119
150793
241648
226675
218739
241645
151640
269765
262197
209641
209639
152582
269761
262191
276002
189148
155286
149964
269759
241629
226667
189350
241624
189062
209625
269755
188581
241615
241610
159386
241607
178927
155324
179483
163016
178185
258686
258685
259010
179515
205207
267234
259016
178590
267237
177645
149102
273855
232497
267253
267254
267255
178602
179445
179256
140882
254208
200557
216380
179562
267552
178109
233695
161257
259423
233756
179411
233758
233759
233760
233761
267561
259425
233765
233766
259426
221110
233768
239096
239095
217938
225710
155050
208299
269021
160502
161550
258111
258109
261295
261294
208340
257579
208334
269034
185937
257550
257546
165556
149505
208304
239085
239082
185488
261265
159335
186393
208286
208283
163673
269017
269880
209831
269886
144836
188928
262330
226830
256323
241932
241934
241935
171081
241914
269869
269870
241918
241919
241920
269873
189551
241922
276098
241924
226811
262312
188724
262334
241980
262336
276115
144537
241985
171119
243226
243227
153364
262420
253343
234706
234711
251060
251059
251058
251057
251056
251055
197764
158006
271968
270026
271966
242486
188901
197623
189007
197631
210115
213124
251047
251072
264912
271969
197718
193350
229510
251066
246462
251065
246463
197766
246464
197758
193265
258138
197621
161965
174570
174566
197739
162842
271977
167635
182174
235445
192188
235446
192490
268007
270784
181569
192434
235449
245357
263444
161724
182131
157617
192249
181818
192345
235457
245365
165162
258761
235459
216871
270789
235462
245373
268010
268011
235467
245376
182371
235470
245379
151473
151472
235472
268015
235474
235475
245382
263440
263441
227931
153027
235436
245343
245344
227932
138084
245346
162294
162296
136663
136431
219820
268002
245310
235396
235397
235398
245313
224425
138453
270777
235409
268004
270782
268006
259980
270783
216868
235487
235489
235490
235491
255643
165131
183388
260370
274776
274777
268306
268307
250137
250139
196804
250141
242839
242838
268455
260567
237100
207310
237252
149628
164417
270206
227239
268525
171987
243575
270343
227422
243568
158488
270342
243565
243564
210653
270340
190508
171976
171975
258760
243558
190590
145587
178921
223195
179912
233982
181407
232050
267084
267610
267085
233977
232054
151810
151808
273706
179881
205714
273707
259471
267595
259469
232136
233905
258874
154606
267594
233901
267110
267591
180269
178543
181447
267112
267590
232061
232062
232063
267087
267608
150388
150387
223867
223203
267607
267089
205710
136035
136034
233960
232071
233959
232072
233958
267090
233957
233956
204950
274162
273713
233954
232078
233953
232079
233952
232080
258747
259485
273714
165233
237688
253920
225156
193723
220188
211722
247128
247129
271082
193684
255196
269824
149437
269825
241794
266089
187917
155552
188055
241265
239713
261490
202199
273134
239734
256122
239736
256127
241388
218662
275947
278091
241376
267061
258814
271458
223174
267058
271459
248651
164629
271462
231965
231964
158501
195446
195663
273694
223884
234032
231993
231992
273692
231990
177695
267068
231987
231986
267625
267066
223177
205739
204913
231981
180492
177935
205742
204910
267628
179929
234049
267630
141223
231976
248642
231975
231974
248643
179519
195451
158111
158115
258815
234670
167357
253413
267845
206195
181326
170446
255906
255903
186437
252218
184517
237512
237534
148875
157804
225111
183888
237509
184140
268574
268585
260715
207431
207458
150363
237504
225126
260734
237502
184765
184131
237546
237499
237547
260711
260735
168612
168654
237550
237551
268587
275004
184780
225130
237556
237557
268591
184583
237560
260740
247589
207471
168667
268594
260745
268596
164955
164951
271411
271154
248498
247575
220563
220283
194828
271409
271152
160761
160760
195089
247571
212305
212304
194239
247568
137080
264235
277142
277370
271150
195295
194296
271406
271405
152398
277364
228774
194889
264226
254436
269253
269270
255037
255034
239863
275587
164133
226048
138392
174022
271631
212605
195912
229041
196084
212595
249267
249266
195902
271636
249309
137019
249307
249305
271635
258605
162073
249299
195873
164769
249261
249260
139691
249258
271624
269451
258720
228459
263914
271175
255386
228566
247864
158351
277235
140920
271247
154861
258559
271235
247842
268913
238778
245388
192637
185542
268894
270813
144881
144882
268895
270812
208040
156427
261112
211323
186230
245431
243671
250875
256579
264864
250878
250879
250880
256573
241761
218788
241760
262250
269813
262248
209729
170979
180351
201901
180278
201905
234055
255776
273053
244701
270635
230908
244699
201889
273052
273051
136626
278694
244693
230904
276733
273049
255768
227764
244690
244689
255767
255766
270630
191461
251782
241189
258716
145409
241197
269627
241199
241200
258674
188089
241206
241207
209424
258444
262043
177532
269632
241223
192550
238676
208012
169218
172705
238673
238672
208008
267582
267579
256806
267573
189189
171189
189104
276149
242105
239014
185025
160342
252121
252122
174439
250680
250679
197330
197246
250673
229407
264815
264814
250668
250665
264813
271900
271897
250656
136750
243500
256935
165159
243512
257891
266813
257901
260020
250505
196985
231504
271881
215451
250510
167624
267997
235374
181964
267998
235380
267999
216861
219818
259973
263427
245301
270774
267993
267995
172620
250734
250733
250732
250728
250727
197343
250722
271912
197304
264827
271909
250711
253286
218020
180650
167152
259657
234361
267738
234360
274281
234350
180661
167139
234348
259648
153126
161112
234343
181375
234341
181148
234339
234338
267733
234336
167135
234333
234332
155072
271508
248822
271509
154141
264344
248825
164453
236737
268312
242504
225878
269136
239477
239485
161001
240749
247046
193848
247044
247043
247042
247041
247040
247039
247038
247037
173050
247035
173049
263787
228315
246074
247941
246979
246132
144602
144620
219989
240871
252047
174798
186078
225627
231869
231867
267040
162271
212439
248759
141870
248760
231861
231858
231857
178220
248766
248769
271497
195609
151404
258780
231837
178730
271502
258778
195485
258334
258333
215696
215693
250943
271947
250941
197368
226013
208094
186398
137398
238065
238068
238069
268764
238079
238080
201872
223923
261236
169463
186233
239029
269002
193952
246900
246899
246205
264957
251247
179666
178989
232165
204991
232167
273739
267125
166143
223245
166146
157514
267129
270834
270835
257314
258270
204427
258268
141378
249347
162211
162208
160485
261083
238645
185012
238627
238628
144853
185157
146297
136323
245525
245524
238635
245523
192595
185817
192659
160846
245546
149228
245549
144986
136715
244767
254757
197127
203859
250447
250446
256479
256480
249637
197543
250908
271941
264302
258800
231933
248685
228863
258801
267050
277428
231938
231939
215849
220632
271474
193378
246656
